# Supplementary material for: Drug repositioning by merging active subnetworks validated in cancer and COVID-19
Source: Sci Rep. 2021 Oct 6;11:19839. doi: 10.1038/s41598-021-99399-2 (PMC8494853; doi:10.1038/s41598-021-99399-2)
Supplement: Supplementary file 4 — Supplementary Table S3. [file 41598_2021_99399_MOESM4_ESM.xlsx]

## Sheet: Description
DrugMerge results on Colorectal cancer
The table reports the ranking function, the filter, drug perturbation data set, algorithmic configuration attaining best performance on the colorectal cancer DEG dataset. It is reported the reverse hits ranking and precision at 20, with corresponding z-scores and p-values.
Weight:	drug ranking based on positivity score (score) or on p-value
fda status:	fdaonly' if only FDA-approaved drugs are retained; 'no fda' if all drugs are used
drug data:	Drug database
algorithms:		active subnetwork identification algorithm used
Reciprocal Hit Ranking:			see the description on Methods section
rhr (z-score, p-value):		z-score and p-value of the reciprocal hit ranking
prec@20:	Precision at 20; see the description on Methods section
prec@20 (z-score, p-value):			z-score and p-value of the precision at 20

## Sheet: Data
weight	fda status	drug data	algorithms	reciprocal hit ranking	rhr(z-score,p-value)	prec@20	prec@20(z-score,p-value)
pvalue	nofda	L1000	('crc', 'L1000updown', 2)('crc', 'L1000updown', 0)	0.962043	(11.716048385888342, 1.0547830354501848e-31)	4	(14.134029488599072, 2.3434240377476414e-45)
score	fdaonly	L1000	('crc', 'MD', 'L1000', 'filter')('crc', 'cpd07j08', 'L1000', 'filter')	1.46385	(7.631437521479528, 2.321503445277104e-14)	3	(4.257416945465834, 2.0680245009865835e-05)
score	fdaonly	CMAP	('crc', 'MD', 'CMAP', 'filter')	1.07536	(6.310707416505473, 2.7776287367228694e-10)	2	(3.1348408170806703, 0.0017194738820626165)
pvalue	fdaonly	L1000	('crc', 'L1000updown', 2)('crc', 'L1000updown', 0)	0.962043	(4.751962384696284, 2.0145185561622673e-06)	4	(5.894664602691144, 3.7544317944172625e-09)
score	nofda	L1000	('crc', 'MD', 'L1000', 'filter')	0.36806	(4.21236586298083, 2.5270978688694245e-05)	2	(6.927128801972107, 4.294675430780401e-12)
pvalue	nofda	CMAP	('crc', 'CMAPupdown', 1)	0.525098	(3.7610922719082605, 0.00016917300474718304)	1	(1.9398505506984132, 0.052397855138174104)
score	nofda	CMAP	('crc', 'MD', 'CMAP', 'nofilter')	0.404843	(2.7651256962035737, 0.00569008653696437)	2	(4.310002118538126, 1.632529820957694e-05)
pvalue	fdaonly	CMAP	('crc', 'CMAPupdown', 1)	0.525098	(2.7379655342579587, 0.006182055439538332)	1	(1.2827876116662147, 0.19956649548390393)
score	nofda	GEO	('crc', 'MD', 'GEO', 'nofilter')	1	(1.8553067065732352, 0.06355244105682852)	1	(-0.4710253425957485, 0.6376226374941747)
score	fdaonly	GEO	('crc', 'MD', 'GEO', 'nofilter')	1	(2.2727522132656586, 0.023041116235177444)	1	(-0.2864687255655653, 0.7745191435802372)
