# Supplementary material for: Drug repositioning by merging active subnetworks validated in cancer and COVID-19
Source: Sci Rep. 2021 Oct 6;11:19839. doi: 10.1038/s41598-021-99399-2 (PMC8494853; doi:10.1038/s41598-021-99399-2)
Supplement: Supplementary file 7 — Supplementary Table S6. [file 41598_2021_99399_MOESM7_ESM.xlsx]

## Sheet: Description
CMAP algorithm vs DrugMerge
Table reporting comparative performance of CMAP and DrugMerge on four benchmark data sets (Asthma, Rheumatoid Arthritis, Prostate cancer, and Colorectal cancer). It is reported the reverse hits ranking and precision at 20, with corresponding z-scores and p-values.
Disease:	Asthma, Rheumatoid arthitis, Colorectal and prostate cancer
Method:	CMAP algorithm or DrugMerge
Data:	Drug database
Filters:	fda drugs only' if only FDA-approaved drugs are retained; 'no fda' if all drugs are used
Reciprocal Hit Ranking:			see the description on Methods section
rhr (z-score, p-value):		z-score and p-value of the reciprocal hit ranking
prec@20:	Precision at 20; see the description on Methods section
prec@20 (z-score, p-value):			z-score and p-value of the precision at 20
Alg:	active subnetwork identification algorithm used
Weight:	drug ranking based on positivity score (p-score) or on p-value
File:	the name of the file with complete results

## Sheet: Data
Disease	method	data	filters	Reciprocal Hit-Rank	rhr (z-score, p-value)	prec@20	prec@20 (z-score, p-value)	alg.	weight	file
Asthma
	our pipeline:DrugMerge	GEO	fda drugs only	1.0	(4.439421985974373, 9.020080344937363e-06)	1	(0.6800000712220426, 0.496504415810355)	several	p-score, p-value	Supplementary Table S1
	CMAP alg	CMAP	fda drugs only , pval <0.05	0.166209	(0.10071979165262201, 0.9197728998005807)	1	(0.8716024889007778, 0.3834252724276793)
Arthritis
	our pipeline:DrugMerge	GEO	fda drugs only	1.45084	(3.4608149164014583, 0.0005385429336141901)	4	(2.394586474695281, 0.01663911932957307)	MD	p-score	Supplementary Table S2
	CMAP alg	CMAP	fda drugs only	0.119698	(-0.7243072170242036, 0.46887714724277774)	0	(-1.00002154405154, 0.31730008191570347)
Colorectal cancer
	our pipeline:DrugMerge	CMAP	fda drugs only	1.07536	(6.310707416505473, 2.7776287367228694e-10)	2	(3.1348408170806703, 0.0017194738820626165)	MD	p-score	Supplementary Table S3
	CMAP alg	CMAP	fda drugs only pval<0.05	0.0926316	(-0.06997556494629487, 0.9442131083000856)	1	(1.2827876116662147, 0.19956649548390393)
Prostate cancer
	our pipeline:DrugMerge	CMAP	fda drugs only	1.33478	(4.812720761226823, 1.4888925825809306e-06)	2	(1.609524009527722, 0.10750180937631228)	core&peel	p-score	Supplementary Table S4
	CMAP alg	CMAP	no fda pval <0.05	0.101397	(-0.14586191853433622, 0.8840303946059321)	1	(1.2216035634348388, 0.22185758043394388)
