# Supplementary material for: Drug repositioning by merging active subnetworks validated in cancer and COVID-19
Source: Sci Rep. 2021 Oct 6;11:19839. doi: 10.1038/s41598-021-99399-2 (PMC8494853; doi:10.1038/s41598-021-99399-2)
Supplement: Supplementary file 9 — Supplementary Table S8. [file 41598_2021_99399_MOESM9_ESM.xlsx]

## Sheet: Description
Summary table of comparative results about COVID-19
Table reporting comparative performance of several published drug rankings on COVID-19. It is reported the reverse hits ranking and precision at 20, with corresponding z-scores and p-values.
paper:	Name of the author of the corresponding study
data:	drug database
filter:	fda drugs only' if only FDA-approaved drugs are retained; 'no fda' if all drugs are used
Reciprocal Hit Ranking:			see the description on Methods section
rhr (z-score, p-value):		z-score and p-value of the reciprocal hit ranking
prec@20:	Precision at 20; see the description on Methods section
prec@20 (z-score, p-value):			z-score and p-value of the precision at 20
reference:	link of the paper

## Sheet: Covid19
Paper	data	filter	Reciprocal Hit-Rank	rhr (z-score, p-value)	prec@20	prec@20 (z-score, p-value)	reference
Taguchi et al 2020	GEO	nofda	0.614	(-1.9612445584286857, 0.049850501270581105)	3	(-1.6810039564694519, 0.09276214607033685)	https://doi.org/10.1371/journal.pone.0238907
	DM	nofda	0.539	(-0.5294717726916981, 0.5964782207583168)	2	(-0.08402853361853105, 0.9330337454421396)
	L1000	nofda	0.094	(-0.3489642158045442, 0.7271161744700938)	0	(-0.5911974505412133, 0.5543881307659035)
Mousavi et al 2020	Cmap 1 (pbmc)	nofda	0.558	(0.4644991427470373, 0.6422901735643252)	2	(0.8901292719427725, 0.373396476876808)	doi:10.1016/j.meegid.2020.104610
Mousavi et al 2020	Cmap 2 (balf)	nofda	0.552	(0.4429321773146215, 0.6578147923444639)	2	(0.8901292719427725, 0.373396476876808)
Gysi et al 2020	PPI-DrugBank	nofda , positive	2.017		6		https://arxiv.org/abs/2004.07229
Zhou et al 2020		nofda	0.15		2		doi.org/10.1038/s41421-020-0153-3
Taguchi et al 2020	GEO	fda drugs only	1.593	(-0.599639314278105, 0.548746640220056)	6	(-0.6789817865146216, 0.497149402379922)	https://doi.org/10.1371/journal.pone.0238907
	DM	fda drugs only	0.939	(-0.1760237427529104, 0.8602752896535499)	4	(0.5464719024226068, 0.5847415966679845)
	L1000	fda drugs only	0.953	(0.14108444046038632, 0.8878032354113339)	4	(0.8931629055354379, 0.371769939735915)
Mousavi et al 2020	Cmap 1 (pbmc)	fda drugs only	0.642	(-0.3193379306218857, 0.7494702726955705)	2	(-0.4456655344123938, 0.6558388642272902)	doi:10.1016/j.meegid.2020.104610
Mousavi et al 2020	Cmap 2 (balf)	fda drugs only	0.642	(-0.3193379306218857, 0.7494702726955705)	2	(-0.4456655344123938, 0.6558388642272902)
Gysi et al 2020	PPI-DrugBank	fda drugs only and positive	2.093		9		https://arxiv.org/abs/2004.07229
Zhou et al 2020		fda drugs only	0.219		2		doi.org/10.1038/s41421-020-0153-3
